# Supplementary material for: Tactile Gap Detection Deteriorates during Bimanual Symmetrical Movements under Mirror Visual Feedback
Source: PLoS One. 2016 Jan 5;11(1):e0146077. doi: 10.1371/journal.pone.0146077 (PMC4701376; doi:10.1371/journal.pone.0146077)
Supplement: S1 Table — (XLSX) [file pone.0146077.s001.xlsx]

## Sheet: Sheet1
Participant	Gap length (ms)	Illusion strength ratings		Sensitivity (d')				Criterion (c)
				Mirror visual feeback		Board visual feedback		Mirror visual feeback		Board visual feedback
		Symmetrical	Asymmetrial	Symmetrical	Asymmetrial	Symmetrical	Asymmetrial	Symmetrical	Asymmetrial	Symmetrical	Asymmetrial
1	40	8	8	2.07199	1.9023	2.61186	2.24937	0.782649	0.867497	0.195157	0.693959
2	32	9	7	1.68324	1.9023	1.75443	1.41743	0	0.867497	0.623869	0.792369
3	56	7	4	0	0.31756	1.73499	1.19572	1.81865	1.65987	0.951149	1.22079
4	21	7	3	1.38792	2.07199	1.9023	2.44157	1.12469	0.782649	0.867497	0.59786
5	19	9	7	2.92942	3.00217	2.66027	2.66027	0.353937	0	0.488512	0.488512
6	20	9	7	0.707874	0.390314	0.977024	1.38792	1.46471	1.12469	1.81865	1.46471
7	20	9	6	1.19572	2.44157	2.24937	2.44157	1.22079	0.59786	0.693959	0.59786
8	38	9	7	2.44157	2.92942	2.92942	3.65256	0.59786	0.353937	0.353937	-0.00763452
9	42	9	3	0.707874	1.38792	0	0.707874	1.46471	1.30593	1.33013	1.12469
10	35	9	1	1.9023	2.66027	2.92942	1.75443	0.867497	0.488512	0.353937	0.623869
11	20	7	6	2.94469	3.335	3.65256	3.65256	-0.361572	-0.166414	-0.00763452	-0.00763452
12	28	7	6	0.684074	2.34271	2.34271	2.92942	0.0886901	0.329732	-0.329732	0.353937
13	80	7	3	0.192198	0.487846	0	1.07036	0.526827	0.866849	1.11077	0.965907
14	39	1	1	2.24937	1.9023	2.92942	2.92942	0.693959	-0.00763452	0.15878	0.15878
15	11	5	2	2.24937	3.65256	3.31973	3.31973	0.693959	0.867497	0.353937	0.353937
16	40	6	1	0.659465	1.9023	1.5653	0.977024	1.17135	0.867497	1.036	1.33013
17	51	7	4	1.19572	1.38792	1.73499	2.24937	1.22079	1.12469	0.951149	0.693959
18	28	9	2	1.02712	1.93181	2.61186	1.93181	0.597212	0.535179	0.195157	0.535179
19	30	8	5	3.335	3.31973	2.94469	3.335	-0.166414	0.15878	-0.361572	-0.166414
20	50	7	5	1.73499	1.9023	2.92942	2.07199	0.951149	0.867497	0.353937	0.782649
21	28	7	5	0.87816	1.46455	2.44157	1.07036	1.06201	0.109348	0.59786	0.965907
22	24	7	6	1.5653	0.680044	1.5653	1.75443	1.036	0.770749	1.036	0.623869
23	24	9	5	2.61186	3.335	3.65256	3.65256	-0.195157	-0.166414	-0.00763452	-0.00763452
		7
